# Supplementary material for: Artificial Intelligence in Renal Cell Carcinoma Histopathology: Current Applications and Future Perspectives
Source: Diagnostics (Basel). 2023 Jul 6;13(13):2294. doi: 10.3390/diagnostics13132294 (PMC10340141; doi:10.3390/diagnostics13132294)
Supplement: Supplementary file 1 [file diagnostics-13-02294-s001.zip]

Archive with 1 entries (1 files):
- diagnostics-2454617-supplementary.pdf
